# Supplementary material for: MCL‑1 safeguards activated hair follicle stem cells to enable adult hair regeneration
Source: Nat Commun. 2025 Mar 22;16:2829. doi: 10.1038/s41467-025-58150-5 (PMC11929845; doi:10.1038/s41467-025-58150-5)
Supplement: Supplementary file 4 — Source Data [file 41467_2025_58150_MOESM4_ESM.xlsx]

## Sheet: Figure 2
	Figure 2D: Mcl-1 expression in different cell population harvested from K5-Cre/Mcl1 mice
		Relative expression of Mcl-1:B-actin
		Cell population
	Mouse genotype	CD49f-	CD49f+/ SCA-1-	CD49f+/ SCA-1+
Litter #1	Mcl-1f/f	0.497	0.5192	1
	K5-Cre/Mcl1f/f	0.587	0.021	0.019
Litter #2	Mcl-1f/+	0.428	0.403	1
	K5-Cre/Mcl1f/f	0.361	0.001	0.004
	Figure 2G: Number of cleaved caspase 3 cells per hair follicle (5 mice analyzed per genotype)
	Mouse genotype	Number of cleaved caspase 3+ cells found within each follicle
	Mcl-1f/f or f/+	0	0	0	0	0	0	0	0	0	0	0	0	0	0	0	0	0	0	0	0	0	0	0	0	0	0	1	0	0	0	0	0	0	0	0	0	0	0	0	0	0	0
	K5-Cre/Mcl1f/f	0	2	2	0	12	7	0	2	0	6	9	2	1	0	6	3	1	0	6	4	9	1	9	5	4	2	1	0	0	0	4	2	2	4	5	0	1	6	4	4	1	0

## Sheet: Figure 3
	Figure 3B: % different skin population in Mcl-1f/f or f/+, K5-Cre/Mcl1f/+ and K5-Cre/Mcl1f/f mice of different age
		CD34+/SCA-1-				CD34-/SCA-1-				CD34-/SCA-1+
p21	Mcl1f/f or f/+	4.71	4.12	5.21	2.64	20.4	16	23.4	16.8	71.7	75.2	69.8	74.5
	K5-Cre/Mcl1f/+	5.08	1.07	1.05	7.65	18.4	14.3	14.7	25.8	69.2	79.4	78.9	60.9
	K5-Cre/Mcl1f/f	3.99	2.34	5.21	2.28	15.3	13.1	10.9	19.8	79.2	82	81.8	72.5
		CD34+/SCA-1-				CD34-/SCA-1-				CD34-/SCA-1+
p60	Mcl1f/f or f/+	8.7	11.2	12.6	12.2	16.9	16.1	10.7	11.1	76.4	73.6	71.1	74.4
	K5-Cre/Mcl1f/+	6.14	5.75	9.11	12.1	25.1	19.1	19.3	13.4	62.1	69.8	67.5	71
	K5-Cre/Mcl1f/f	1.48	1.76	1.89	1.65	9.56	18.5	6.87	11.57	85.7	75.3	90.7	76.9
		CD34+/SCA-1-				CD34-/SCA-1-				CD34-/SCA-1+
p90	Mcl1f/f or f/+	9.61	7.57	4.97	5.72	9.83	5.31	7.35	6.35	0.32	0.66	0.35	0.73
	K5-Cre/Mcl1f/+	23.3	31.6	10.6	16.6	46.3	9.57	15.6	8.62	2.73	5.73	2.72	8
	K5-Cre/Mcl1f/f	32	79.2	74.9	66.3	32	77.2	78.2	44.9	95.4	89.3	93	80
	Figure 3C: Number of colonies per triplicate from individual mouse
		Mcl1fl/fl			Krt5-Cre/Mcl1fl/fl
	#1	48	22	23	0	0	1
	#2	45	41	50	0	12	17
	#3	65	58	55	0	0	0
	Note: Each row represents number of colonies from triplicates
	Figure 3C Western blotting for BCL-2 family in different skin population

## Sheet: Figure 4
	Figure 4H: % different skin population in K5-CreER/Mcl1 model 6 days post-depilation
		Mcl1fl/fl or f/+	K5-CreER / Mcl-1fl/fl
	CD34+/SCA-1-	4.27	1.86
		4.41	0.9
		5.02	1.04
		6.34	1.56
		9.13	0.84
		2.96	1.96
		3.27	1.54
	Figure 4J: % different skin population in K5-CreER/Mcl1 model 11 weeks post-depilation
		Mcl-1f/f				Krt5-CreERT2/Mcl-1f/f
	CD34+ SCA-1-	7.22	6.52	5.33		0.14	0.17	0.29	0.21
	CD34- SCA-1-	9.26	7.37	8.63		4.39	2.99	4.05	5.14
	CD34- SCA-1+	75.2	72.5	85.5		88.9	92.1	86.6	94.2

## Sheet: Figure 6
	Figure 6D: Relative expression of Trp53 and Mcl-1:B-Actin in CD49f+ in K5-CreER/Mcl-1/Trp53 mouse model
		Mcl-1fl/fl / Trp53fl/fl'			K5-CreER / Mcl-1fl/fl / Trp53fl/fl'
	Trp53	1	1		0.474	0.195
	Mcl1	1	1		0.264	0.113

## Sheet: Figure 7
	Figure 7C: Relative expression of Bim:B-Actin in K5-CreER/Mcl1f/f/Bim mouse model
		K5-CreER/Mcl1f/f/Bim+/+			K5-CreER/Mcl1f/f/Bim+/-			K5-CreER/Mcl1f/f/Bim-/-
	CD49f-	1	1	1	0.626535	0.48182	0.681201	0.0366482	0.0275264	0.033
	CD49f+ Sca-1-	1	1	1	0.541632	0.587542	0.564587	0.0431622	0.0306805	0.031
	CD49f+ Sca-1+	1	1	1	0.535903	0.617109	0.597852	0.0677053	0.0603821	0.059
	Figure 7E: Relative expression of Bak:B-Actin in K5-CreER/Mcl1f/f/Bak mouse model
		K5-CreER/Mcl1f/f/Bak+/+			K5-CreER/Mcl1f/f/Bak+/-			K5-CreER/Mcl1f/f/Bak-/-
	CD49f-	1	1	1	0.451313	0.512671	0.575664	0.00281469	0.0026126	0.0104586
	CD49f+ Sca-1-	1	1	1	0.429662	0.384807	0.474878	0.0026484	0.00495356	0.0109255
	CD49f+ Sca-1+	1	1	1	0.827762	0.530805	0.636971	0.00270795	0.00536612	0.00172446
	Figure 7H: % of different skin population in K5-Cre/Mcl1f/f/Bak mouse model at p90
		Mcl-1f/+ or Mcl-1f/f					K5-Cre/Mcl1f/f/Bak+/+					K5-Cre/Mcl1f/f/Bak+/-					K5-Cre/Mcl1f/f/Bak-/-
	CD34+/SCA-1-	8.14	8.3	12.5	8.21	3.87	0.1	0.16	0.12			7.14	7.74	10.8	6.29		4.58	10.3	7.48	8.86
	CD34-/SCA-1-	9.57	8.19	7.25	9.2	8.67	1.64	2.69	2.13			4.5	6.6	11.9	9.2		6.05	9.52	10.5	7.6
	CD34-/SCA-1+	77.4	78	76.5	76.7	83.8	96.9	95.1	94.1			85.9	81.5	74.6	79.5		86.5	72.9	78.7	76.3
	Figure 7J: Number of colonies formed in colony-forming assay for K5-Cre/Mcl1/Bak mouse model
		Mcl-1f/+ or Mcl-1f/f			K5-Cre/Mcl1f/f/Bak+/+			K5-Cre/Mcl1f/f/Bak+/-			K5-Cre/Mcl1f/f/Bak-/-
	Number of colonies	49	30	57	1	0	5	22	50	42	49	35	45

## Sheet: Figure 8
	Figure 8A: Relative indentisity of MCL-1 protein expression to B-ACTIN as quantified by ImageJ
		DMSO	CHX	ALK	ATM/ATR	Aurora	Axl family	B-RAF	Bcr-Abl	BRP/PTK6	BTK	c-Met	c-Src	CaMKII	CDK	Chk1/2	CK1/2	CLK1 CLK4	DNA-PK PI3K mTOR	DYRK1B	EGFR	EphB3	ERK1/2	FGFR	FLK1 PDGFRβ	FLT3 ABL	GSK3	IGF-1R	IKK2/	JAK1/2	JNKs	lck	LIMK1/2	LYN	MEK1/2	Met family Axl family	MLCK	MNK1	Mps1	mTOR	multi-kinase	NUAK1 NUAK2	p38 MAPK	PAK1/2/3	PDGFR c-Kit	PDK	PI3K	PIMs	PKA/B/C/G/G
	DMSO	1
	CHX		0.01
	ALK			0.84
	ALK			0.86
	ALK5			0.68
	ALK5			0.43
	ATM				1.4
	ATR				0.6
	Aurora B					0.44
	Aurora B					0.42
	Aurora-A					1.34
	Axl family						0.83
	B-RAF							1.64
	Bcr-Abl								0.7
	Bcr-Abl								0.36
	BRK/PTK6									0.41
	BTK										0.03
	c-Met											0.64
	c-Met ALK											0.71
	c-Src Abl												0.45
	CaMKII													0.03
	CaMKII													0.08
	Cdk1 Cdk2														0.69
	CDKs														0.14
	CDKs														2.26
	Chk1															0.09
	Chk1 Chk2															0
	CK1																0.47
	CK1 PKC ERK2																0.74
	CK2																1.49
	CK2																0.94
	CLK1 CLK4																	0.86
	DNA-PK PI3K mTOR																		2.2
	DYRK1B																			0.49
	EGFR																				0.31
	EGFR																				0.65
	EGFR																				0.2
	EGFR																				0.34
	EGFR																				0.36
	EGFR																				0.45
	EGFR																				0.01
	EGFR																				0.02
	EGFR																				0.09
	EGFR																				0.53
	ErbB2																				0.06
	EphB3																					1.09
	ERK1																						1.66
	ERK2																						0.83
	FGFR family																							1.43
	FGFR1																							1.13
	FLK1 PDGFRβ																								0.57
	FLT3 ABL																									0.43
	GSK3																										0.98
	GSK3																										0.79
	GSK3																										0.26
	GSK3β																										0.64
	GSK3β and CDKs																										0.41
	IGF-1R																											0.38
	IKK2																												0.03
	IKKβ																												0.97
	JAK1 JAK2																													0.22
	JAK2																													0.06
	JNKs																														0.05
	JNKs																														0.93
	LcK																															0.49
	LIMK1 LIMK2																																1.58
	LYN Fyn HCK																																	0.8
	MEK																																		1.2
	MEK1 MEK2																																		0.25
	MEK1 MEK2																																		1.16
	Met family Axl family																																			1.22
	MLCK																																				0.77
	MNK1																																					0.21
	Mps1																																						1.17
	mTOR																																							0.66
	mTOR																																							0.69
	mTOR																																							0.67
	Multi-kinase																																								0.37
	Multi-kinase																																								0.03
	Multi-kinase																																								2.29
	Multi-kinase																																								1.77
	NUAK1 NUAK2																																									0.84
	p38 MAPK																																										0.59
	p38 MAPK																																										0.78
	p38 MAPK																																										0.13
	p38 MAPK																																										1.62
	p38 MAPK																																										0.72
	p38α MAPK																																										0.34
	PAK1 PAK2 PAK3																																											1.31
	PDGFR																																												0.02
	PDGFR c-Kit																																												0.68
	PDK																																													0.57
	PDK1																																													0.85
	PDK1																																													0.56
	PI3K																																														0.37
	PI3K																																														0.69
	PI3K																																														0.5
	PI3K p110β																																														0.17
	PI3Kα																																														1.14
	PI3Kα																																														0.05
	PI3Kα mTOR																																														0.14
	PI3Kγ																																														1.3
	PI3Kγ																																														0.25
	PIMs																																															1.25
	PIMs																																															0.48
	PKA PKG																																																0.12
	PKB/Akt																																																0.97
	PKB/Akt																																																0.84
	PKC																																																0.65
	PKC																																																0.68
	PKC																																																0.57
	PKC GSK3																																																1.22
	PKD																																																0.95
	PKG																																																0.39
	Raf-1
	Raf-1
	RET
	RIP1
	ROCK
	ROCK-I
	ROCK-I ROCK-II
	ROCK-II
	ROCK-II
	RSKs
	S6K
	SPHK1
	SPHK1
	Src
	Stat3
	Stat3
	Syk
	Syk
	Tie2
	TNK2
	Trk family
	Trk family
	VEGFR family
	VEGFR family
	VEGFR family PDGFR family
	VEGFR2
	Figure 8E: Mcl-1 mRNA transcripts after Afatinib treatment
		Mcl-1 transcripts
	0µM Afatinib	1	1	1
	1µM Afatinib	0.878512	1.49344	1.21326
	2µM Afatinib	1.0666	0.841407	1.06257
	5µM Afatinib	2.29869	1.43806	1.4629
	10µM Afatinib	1.65454	1.72446	1.50461
	Figure 8H: Expression of Mcl-1 in skin HF population after treatment with an EGFR inhibitor, Afatinib, during regeneration
		Vehicle						Afatinib (50mg/kg/day)
	CD34+ Sca-1-	6.65	6.96	6.57	7.11	7.32	8.03	1.79	2.04	2.04	1.79	1.89	0.35
	CD34- Sca-1-	22.3	25.4	18.4	20.3	26	29.1	7.43	9.04	9.04	6.42	3.75	7.09
	CD34+ Sca-1+	70	66.5	74	71.6	65.5	62.6	89.1	88.3	88.3	90.9	93.8	92.4
	Figure 8B: MCL-1 protein expression in primary keratinocytes treated with a panel of EGFR inhibitors.
	Figure 8C: BCL-2 family protein expression in primary keratinocytes treated with Afatinib for 24hours
	Figure 8D: Protein expression of protein translation regulators in primary keratinocytes treated with Afatinib for 24h
[truncated: 14 more columns]

## Sheet: Figure S3
	Figure S3F: % of different skin population in K5-CreER/Mcl1 flf mouse model after deleting Mcl-1 without inducing hair regeneration
		Mcl-1fl/fl			K5-CreERT2/Mcl-1f/f
	CD34+ Sca-1-	7.14	5.88	9	9.86	7.75	6.46
	CD34- Sca-1-	12.2	9.96	10.6	12.5	11.7	10.9
	CD34- Sca-1+	80	83.9	79.9	79.3	76.8	78.1

## Sheet: Figure S5
	Figure S5A: TEWL assay in K5-CreER/Mcl1 model.
		Mcl-1fl/+ or fl/fl				K5-CreER / Mcl-1fl/fl
Days post-depilation	0 days	8.4	17.6	14.1	15.2	11.4	15.5	12.4	11	12.4	11.93
	2 days	9.2	15	13	7.7	10.5	13.2	11.4	10.2	15	7.2
	4 days	7.3	14.4	11.3	15.6	10.2	11.4	12.2	10.7	6.4	7.33
	6 days	10.2	14.9	14	8.9	9.9	10.8	10	9	14	8.2
	9 days	10.6	15.2	12.4	9.2	8.9	9.4	13	11.6	10.6	10.2

## Sheet: Figure S6
	Figure S6: % of hCD4+ and tdTomato+ cells in different skin population in the Lgr5-CreER/Mcl-1/tdTomato model post-depilation
		% of hCD4+ cells
		CD34+/SCA-1-		CD34-/Sca-1-		CD34-/Sca-1+
	Mcl-1f/+ or f/f	0.15	0.24	0.23	0.08	0.79	0.39
	Krt5CreERT2/Mcl1f/f	32.98	28.72	3.95	4.97	0.24	0.31
		% of tdTomato+ cells
		CD34+/SCA-1-		CD34-/Sca-1-		CD34-/Sca-1+
	Mcl-1f/+ or f/f	0	0.16	0.78	0	0	0.16
	Krt5CreERT2/Mcl1f/f	33.18	28.78	4.94	3.84	0.078	0.16

## Sheet: Figure S10
	Figure S10B: % of TSPAN8+ cells in MaSC/basal subset
		K5-Cre/Bak+/-/Mcl1f/+	K5-Cre/Bak+/+/Mcl1f/f	K5-Cre/Bak+/-/Mcl1f/f
	% of TSPAN8+ cells	4.49	1.56	7.08
		7.25	0.5	4.96
		8.2	1.47	4.6
			0.68	5.85

[truncated: 1 more sheets: Figure S11]
